# Supplementary material for: Phylogenetics of Archerfishes (Toxotidae) and Evolution of the Toxotid Shooting Apparatus
Source: Integr Org Biol. 2022 Mar 21;4(1):obac013. doi: 10.1093/iob/obac013 (PMC9259087; doi:10.1093/iob/obac013)
Supplement: obac013_Supplemental_Files [file obac013_supplemental_files.zip]

Archive with 6 entries (6 files):
- Supplementary_file_1_rev.docx
- Supplementary_file_2_rev.fasta
- Supplementary_table_1_rev.pdf
- Supplementary_table_2_rev.pdf
- Supplementary_table_3.pdf
- Supplementary_table_4.pdf
