# Supplementary material for: Phylogenetics of Archerfishes (Toxotidae) and Evolution of the Toxotid Shooting Apparatus
Source: Integr Org Biol. 2022 Mar 21;4(1):obac013. doi: 10.1093/iob/obac013 (PMC9259087; doi:10.1093/iob/obac013)
Supplement: obac013_Supplemental_Files [file obac013_supplemental_files.zip › Supplementary_file_2_rev.fasta]

>Lepomis_cyanellus_JFBM_Uncat_SRR11016327
CCTCTATTTAGTATTTGGTGCATGAGCCGGAATAGTAGGCACAGCCCTAAGCCTACTCATTCGAGCAGAGCTCAGCCAACCAGGCGCCCTACTAGGTGACGACCAGATTTATAACGTAATTGTGACAGCACATGCGTTTGTAATAATTTTCTTTATAGTAATACCAATTATAATCGGAGGCTTTGGTAACTGACTTGTCCCCCTAATGATCGGCGCCCCTGACATAGCATTCCCCCGAATGAACAACATAAGTTTCTGACTTCTCCCCCCTTCCTTCCTACTCCTCTTAGCCTCCTCCGGAGTTGAAGCCGGTGCTGGCACGGGATGGACCGTTTACCCCCCTCTCGCGGGCAATCTAGCCCACGCAGGGGCATCCGTGGACCTAACTATTTTCTCCCTGCATCTCGCAGGGGTCTCTTCAATCCTGGGGGCAATTAATTTTATTACTACAATCATTAACATAAAACCCCCTGCCATTTCCCAGTACCAAACACCTCTATTTGTTTGATCAGTTCTAATTACTGCTGTTTTACTCCTCTTATCCCTCCCCGTTCTTGCTGCCGGAATCACGATGCTACTAACAGATCGAAACCTTAACACCACCTTTTTTGACCCAGCAGGGGGTGGAGACCCCATCCTTTACCAGCACCTGTTT
>Perca_flavescens_JFBM_Uncat_SRR11016340
CCTTTATCTAGTATTTGGTGCTTGAGCCGGAATAGTGGGCACTGCCCTAAGCCTGCTTATCCGAGCAGAACTAAGCCAGCCCGGCGCTCTCCTAGGAGACGACCAGATTTATAACGTAATTGTTACAGCACATGCCTTCGTAATAATTTTCTTTATAGTAATACCAATTATGATTGGGGGCTTTGGAAACTGACTAATTCCACTTATGATCGGTGCCCCTGACATAGCTTTCCCTCGAATAAATAATATGAGCTTTTGGCTCCTGCCTCCTTCTTTCCTTCTCCTCCTTGCTTCCTCAGGAGTTGAAGCCGGAGCTGGTACCGGATGAACTGTTTATCCCCCTCTTGCTGGGAACTTAGCACATGCTGGAGCATCTGTTGATTTAACCATTTTCTCTTTACACTTAGCAGGGGTTTCCTCAATTCTAGGTGCTATTAATTTTATTACAACCATCATTAATATAAAACCCCCTGCCATCTCCCAATATCAAACTCCCTTGTTCGTATGGGCTGTATTAATTACCGCCGTTCTTCTCCTTCTTTCACTACCTGTTCTTGCCGCTGGCATTACAATGCTTCTTACAGACCGAAATTTGAACACCACTTTCTTCGATCCTGCAGGAGGGGGTGATCCCATCCTTTACCAACACTTATTC
>Lates_calcarifer_AMNH_233713_SRR11016328
CCTTTATCTAGTATTTGGTGCTTGAGCCGGAATAGTGGGCACCGCTCTTAGCTTACTCATCCGAGCAGAACTTAGTCAGCCCGGCTCACTCCTGGGGGATGACCAAATCTATAACGTAATCGTCACCGCCCATGCTTTCGTGATAATTTTCTTTATAGTAATGCCAATCATGATCGGAGGCTTCGGAAACTGACTAGTCCCCTTAATAATTGGAGCACCAGACATGGCATTTCCTCGAATGAACAATATAAGCTTCTGACTTCTCCCCCCTTCTTTCCTCCTTCTCCTGGCTTCTTCTGGGGTAGAGGCTGGAGCTGGGACCGGTTGGACTGTATACCCTCCCCTTGCTAGCAACCTCGCTCACGCTGGAGCATCCGTCGATCTGACCATCTTTTCTCTCCACTTAGCGGGTGTCTCCTCAATTCTTGGAGCCATTAACTTTATCACGACCATTATTAACATAAAACCCGCTACCGTCTCCATATATCAAATCCCCCTATTCGTCTGAGCAGTCTTGATTACAGCCGTTCTTCTTCTACTCTCCCTCCCAGTCCTAGCCGCCGGTATCACCATGCTTCTTACAGATCGTAACCTAAACACAGCATTCTTCGATCCTGCCGGAGGGGGAGACCCGATTCTCTATCAACATCTGTTC
>Leptobrama_muelleri_SRR11016326
?????ATCTAGTATTTGGTGCCTGAGCTGGAATGGTGGGCACAGCACTTAGCCTGCTTATTCGTGCAGAACTTAGCCAACCTGGCTCCCTCCTAGGGGATGACCAGATCTATAATGTTATTGTCACGGCCCACGCGTTCGTGATAATTTTCTTTATAGTCATGCCAATTATGATCGGGGGTTTTGGGAACTGACTCATCCCTCTGATACTTGGGGCCCCGGACATGGCATTCCCACGAATAAATAACATGAGCTTCTGACTCCTTCCCCCTTCGTTCATTCTGCTACTAGCTTCTTCCGGAGTAGAAGCAGGAGCCGGGACTGGGTGAACTGTTTACCCCCCACTAGCAGGCAACCTGGCCCACGCAGGAGCGTCTGTTGACCTAACCATCTTTTCCCTTCACCTCGCTGGTATCTCCTCGATTCTGGGGGCTATTAATTTTATTACAACAATTATTAATATGAAACCTGCCGCTGTTTCTATGTACCAAATCCCCTTGTTCGTTTGAGCTGTCCTGATTACGGCCGTCCTTCTGCTGCTCTCCCTTCCTGTTTTAGCCGCCGGAATTACAATACTGCTCACAGACCGAAACTTAAACACCACATTCTTTGACCCCGCAGGGGGAGGGGACCCCATCCTGTACCAACATCTCTTC
>Nematistius_pectoralis_SRR11016342
CCTTTATCTAGTATTTGGTGCCTGAGCCGGAATAGTAGGCACAGCTTTAAGCCTACTCATCCGAGCAGAACTAAGCCAGCCCGGCGCTCTCCTAGGGGATGATCAAATCTATAACGTGATCGTTACAGCACACGCCTTTGTAATAATTTTCTTTATAGTAATACCAATTATGATCGGAGGGTTTGGAAACTGATTAATCCCCCTTATGATCGGCGCTCCCGACATAGCATTTCCTCGAATAAATAACATAAGCTTCTGACTCCTCCCTCCCTCTTTCCTCCTTCTCCTCGCCTCTTCTGGGGTTGAGGCAGGTGCCGGTACCGGATGAACGGTTTACCCTCCCTTAGCTGGGAACCTGGCCCACGCAGGAGCATCTGTTGATCTCACTATTTTCTCCCTCCACCTAGCCGGAATCTCTTCAATTCTCGGAGCCATTAACTTCATCACAACCATTATTAACATAAAACCAGCCGTTGTGTCTATGTACCAGATTCCTCTATTCGTTTGAGCCGTGCTGATCACAGCCATCCTTCTTCTTCTCTCTCTTCCCGTCTTAGCTGCCGGCATCACCATGCTCCTTACTGATCGAAATCTAAACACCGCCTTCTTCGACCCTGCAGGAGGAGGGGACCCAATTCTTTACCAACACCTATTN
>Protoxotes_lorentzi_MAGNT_S17681-003_MAGNT_A1103_SRR17680287
CCTTTATCTAGTATTCGGTGCTTGAGCCGGAATAGTAGGCACAGCATTAAGCCTTCTTATTCGGGCAGAACTTAGCCAGCCTGGCGCTCTTCTAGGGGACGACCAAATTTACAATGTAATTGTTACGGCCCACGCCTTTGTAATAATCTTCTTCATAGTAATGCCTATCATAATTGGAGGCTTCGGGAACTGACTCGTTCCCTTGATAATTGGCGCTCCTGATATAGCATTCCCTCGGATGAATAACATAAGCTTCTGACTACTACCACCCTCCTTTCTACTGCTCCTTGCCTCATCTGGGGTGGAAGCAGGTGCCGGTACTGGCTGAACAGTTTACCCCCCTCTAGCTGGCAACCTGGCCCATGCGGGGGCATCTGTTGACCTAACCATCTTTTCACTTCATCTGGCTGGGGTTTCTTCAATTCTTGGCGCAATCAACTTCATCACAACGGTTATTAACATAAAACCAACCGTTGTCACTATATACCAAATCCCTCTATTTGTCTGAGCCGTCCTAATTACAGCCGTTCTTCTCCTCCTCTCACTGCCTGTCCTAGCTGCCGGCATTACCATGCTCCTGACAGATCGAAATTTAAACACTGCCTTCTTCGACCCGGCAGGGGGAGGGGACCCTATTCTTTATCAGCACCTGTTC
>Toxotes_blythii_KUI_42173_KUIT_11258_SRR11016333
CCTTTATCTAGTATTTGGTGCTTGAGCTGGGATAGTAGGTACGGCATTAAGCCTCCTTATTCGAGCAGAACTTAGCCAACCTGGTGC?????????AGACGACCAGATTTACAATGTAATTGTTACGGCCCACGCCTTTGTAATAATTTTCTTCATAGTCATGCCCATCATAATCGGAGGCTTTGGCAACTGACTCATTCCCCTGATAATTGGTGCCCCTGATATAGCATTTCCCCGAATGAACAACATAAGCTTCTGGCTCCTACCACCCTCCTTCCTGCTACTTCTTGCCTCATCTGGGGTCGAAGCAGGCGCTGGCACTGGTTGAACAGTATATCCTCCTCTAGCCGGTAACCTAGCCCATGCAGGAGCATCCGTCGACCTAACCATCTTCTCACTTCATCTGGCCGGGGTTTCCTCAATTCTCGGTGCAATCAACTTCATTACAACCATTATTAACATAAAACCAACAGTTGTTACTATATATCAAATTCCCCTGTTTGTTTGAGCCGTTCTCATTACAGCCGTCCTTCTCCTCCTTTCGCTACCCGTTCTA????????????????????????????????????????????????????????????ACAGGGGGAGGAGACCCCATTCTTTACCAACATCTGTTT
>Toxotes_blythii_KUI_42698_KUIT_11263_SRR17680286
CCTTTATCTAGTATTTGGTGCTTGAGCTGGGATAGTAGGTACGGCATTAAGC???????????????????????????????????????????????????????????????????????????????????????????TAATTTTCTTCATAGTCATGCCCATCATAATCGGAGGCTTTGGCAACTGACTCATTCCCCTGATAATTGGTGCCCCTGATATAGCATTTCCCCGAATGAACAACATAAGCTTCTGGCTCCTACCACCCTCCTTCCTGCTACTTCTTGCCTCATCTGGGGTCGAAGCAGGCGCTGGCACTGGTTGAACAGTATATCCTCCTCTAGCCGGTAACCTAGCCCATGCAGGAGCATCCGTCGACCTAACCATCTTCTCACTTCATCTGGCCGGGGTTTCCTCAATTCTCGGTGCAATCAACTTCATTACAACCATTATTAACATAAAACCAACAGTTGTTACTATATATCAAATTCCCCTGTTTGTTTGAGCCGTTCTCATTACAGCCGTCCTTCTCCTCCTTTCGCTACCCGTTCTAGCTGCTGGCATCACCATGCTTCTTACAGACCGAAACTTAAATACTGCCTTCTTCGATCCAGCAGGGGGAGGAGACCCCATTCTTTACCAACATCTGTTT
>Toxotes_blythii_ZRC_60598_SRR17680280
CCTTTATCTAGTATTTGGTGCTTGAGCTGGGATAGTAGGTACGGCATTAAGCCTCCTTATTCGAGCAGAACTTAGCCAACCTGGTGCTCTTCTGGGAGACGACCAGATTTACAATGTAATTGTTACGGCCCACGCCTTTGTAATAATTTTCTTCATAGTCATGCCCATCATAATCGGAGGCTTTGGCAACTGACTCATTCCCCTGATAATTGGTGCCCCTGATATAGCATTTCCCCGAATGAACAACATAAGCTTCTGGCTCCTACCACCCTCCTTCCTGCTACTTCTTGCCTCATCTGGGGTCGAAGCAGGCGCTGGCACTGGTTGAACAGTATATCCTCCTCTAGCCGGTAACCTAGCCCATGCAGGAGCATCCGTCGACCTAACCATCTTCTCACTTCATCTGGCCGGGGTTTCCTCAATTCTCGGTGCAATCAACTTCATTACAACCATTATTAACATAAAACCAACAGTTGTTACTATATATCAAATTCCCCTGTTTGTTTGAGCCGTTCTCATTACAGCCGTCCTTCTCCTCCTTTCGCTACCCGTTCTAGCTGCTGGCATCACCATGCTTCTTACAGACCGAAACTTAAATACTGCCTTCTTCGATCCAGCAGGGGGAGGAGACCCCATTCTTTACCAACATCTGTTT
>Toxotes_carpentariensis_CDU_SP-113_SRR17680278
CCTTTATCTAGTATTCGGTGCTTGAGCTGGGATAGTAGGTACAGCACTAAGCCTTCTTATTCGAGCAGAACTTAGCCAACCTGGTGCTCTTTTAGGGGACGACCAGATTTACAATGTAATTGTTACAGCCCACGCCTTTGTAATAATTTTCTTCATAGTCATGCCTATCATAATCGGTGGTTTTGGAAACTGACTCGTTCCCCTAATGATTGGCGCTCCTGACATGGCATTCCCTCGAATGAACAACATGAGCTTCTGACTTCTACCACCCTCCTTCCTACTGCTTCTTGCCTCATCTGGGGTCGAAGCAGGTGCTGGTACTGGCTGGACAGTCTACCCCCCTCTGGCCGGTAATCTGGCCCATGCTGGAGCATCTGTTGATTTAACCATCTTCTCACTCCACCTGGCCGGGGTTTCTTCAATTCTCGGTGCAATCAACTTCATTACGACCATCATTAACATAAAACCAACGGTCGTCACTATATACCAAATCCCCCTATTCGTCTGAGCCGTCCTCATCACGGCTGTCCTTCTCCTCCTTTCACTGCCAGTCCTAGCTGCTGGCATCACCATGCTTCTTACAGACCGAAACTTAAATACTGCTTTCTTCGACCCAGCAGGGGGAGGAGATCCAATTCTCTACCAACATCTCTTC
>Toxotes_carpentariensis_CDU_SP-81_SRR17680279
CCTTTATCTAGTATTCGGTGCTTGAGCTGGGATAGTAGGTACAGCACTAAGCCTTCTTATTCGAGCAGAACTTAGCCAACCTGGTGCTCTTTTAGGGGACGACCAGATTTACAATGTTATTGTTACAGCCCACGCCTTTGTAATAATTTTCTTCATAGTCATGCCTATCATAATCGGTGGTTTTGGAAACTGACTCGTTCCCCTAATGATTGGCGCTCCTGACATGGCATTCCCTCGAATGAACAACATGAGCTTCTGACTTCTACCACCCTCCTTCCTACTGCTTCTTGCCTCATCTGGGGTCGAAGCAGGTGCTGGTACTGGCTGGACAGTCTACCCCCCTCTGGCCGGTAATCTGGCCCATGCTGGAGCATCTGTTGATTTAACCATCTTCTCACTCCACCTGGCCGGGGTTTCTTCAATTCTCGGTGCAATCAACTTCATTACGACCATCATTAACATAAAACCAACGGTCGTCACTATATACCAAATCCCCCTATTCGTCTGAGCCGTCCTCATCACGGCTGTCCTTCTCCTCCTTTCACTGCCAGTCCTAGCTGCTGGCATCACCATGCTTCTTACAGACCGAAACTTAAATACTGCTTTCTTCGACCCAGCAGGGGGAGGAGATCCAATTCTCTACCAACATCTCTTC
>Toxotes_carpentariensis_CDU_SP-141_SRR17680277
CCTTTATCTAGTATTCGGTGCTTGAGCTGGGATAGTAGGTACAGCACTAAGCCTTCTTATTCGAGCAGAACTTAGCCAACCTGGTGCTCTTTTAGGGGACGACCAGATTTACAATGTAATTGTTACAGCCCACGCCTTTGTAATAATTTTCTTCATAGTCATGCCTATCATAATCGGTGGTTTTGGAAACTGACTCGTTCCCCTAATGATTGGCACTCCTGACATGGCATTCCCTCGAATGAACAACATGAGCTTCTGACTTCTACCACCCTCCTTCCTACTGCTTCKTGCCTCATCTGGGGTCGAAGCAGGTGCTGGTACTGGCTGGACAGTCTACCCCCCTCTGGCCGGTAATCTGGCCCATGCTGGAGCATCTGTTGATTTAACCATCTTCTCACTCCACCTGGCCGGGGTTTCTTCAATTCTCGGTGCAATCAACTTCATTACGACCATCATTAACATAAAACCAACGGTCGTCACTATATACCAAATCCCCCTATTCGTCTGAGCCGTCCTCATCACGGCTGTCCTTCTCCTCCTTTCACTGCCAGTCCTAGCTGCTGGCATCACCATGCTTCTTACAGACCGAAACTTAAATACTGCTTTCTTCGACCCAGCAGGGGGAGGAGATCCAATTCTCTACCAACATCTCTTC
>Toxotes_carpentariensis_LSUMZ_17586_LSUMZ_F6590_SRR17680276
NNNNNNNNNNNNNNNNNNNNNNNNNNNNNNNNNNNNNNNNNNNNNNNNNNNNNNNNNNNNNNNNNNAGAACTTAGCCAACCTGGTGCTCTTTTAGGGGACGACCAGATTTACAATGTAATTGTTACAGCCCACGCCTTTGTAATAATTTTCTTCATAGTCATGCCTATCATAATCGGTGGTTTTGGAAACT?ACTCGTTCCCCTAATGATTGGCGCTCCTGACATGGCATTCCCTCGAATGAACAACATGAGCTTCTGACTTCTACCACCCTCCTTCCTACTGCTTCTTGCCTCATCTGGGGTCGAAGCAGGTGCTGGTACTGGCTGGACAGTCTACCCCCCTCTGGCCGGTAATCTGGCCCATGCTGGAGCATCTGTTGATTTAACCATCTTCTCACTCCACCTGGCCGGGGTTTCTTCAATTCTCGGTGCAATCAACTTCATTACGACCATCATTAACATAAAACCAACGGTCGTCACTATATACCAAATCCCCCTATTCGTCTGAGCCGTCCTCATCACGGCTGTCCTTCTCCTCCTTTCACTGCCAGTCCTAGCTGCTGGCATCACCATGCTTCTTACAGACCGAANNNNNNNNNNNNNNNNNNNNNNNNNNNNNNNNNNNNNNNNNNNNNNNNNNNNNNNNNNNNNNNNN
>Toxotes_carpentariensis_LSUMZ_17587_LSUMZ_F6596_SRR17680275
CCTTTATCTAGTATTCGGTGCTTGAGCTGGAATAGTAGGTACAGCACTAAGCCTTCTTATTCGAGCAGAACTTAGCCAACCTGGTGCTCTTTTAGGGGACGACCAGATTTACAATGTAATTGTTACAGCCCACGCCTTTGTAATAATTTTCTTCATAGTCATGCCTATCATAATCGGTGGTTTTGGAAACTGACTCGTTCCCCTAATGATTGGCGCTCCTGACATGGCATTCCCTCGAATGAACAACATGAGCTTCTGACTTCTGCCACCCTCCTTCCTACTGCTTCTTGCCTCCTCTGGAGTCGAAGCAGGTGCTGGTACTGGCTGAACAGTCTACCCCCCTCTGGCCGGTAATCTGGCCCATGCTGGAGCATCTGTTGATCTAACCATCTTCTCACTCCACCTAGCCGGGGTTTCTTCAATTCTCGGTGCAATCAACTTCATTACGACCATCATTAACATAAAACCAACGGTCGTCACTATATACCAAATCCCCCTATTCGTCTGAGCCGTCCTCATCACGGCTGTCCTTCTCCTCCTTTCACTGCCAGTCCTAGCTGCTGGCATCACCATGCTTCTTACAGACCGAAACTTAAATACTGCTTTCTTCGACCCAGCAGGGGGAGGAGATCCAATTCTCTACCAACATCTCTTC
>Toxotes_chatareus_UF_191640_UF_ICH-01933_SRR17680285
CCTCTATTTAGTATTCGGTGCTTGAGCTGGAATAGTAGGAACGGCATTAAGCCTTCTCATTCGAGCAGAACTTAGCCAACCTGGCGCTCTCCTGGGAGACGACCAGATTTACAATGTAATTGTTACGGCCCACGCCTTTGTAATGATTTTCTTCATAGTCATGCCTATCATAATTGGAGGCTTTGGGAACTGACTTATTCCGCTAATGATCGGCGCTCCTGATATGGCATTCCCTCGAATAAACAACATAAGCTTCTGACTTCTACCGCCTTCCTTTCTATTGCTTCTTGCCTCATCAGGGGTCGAAGCAGGTGCCGGCACTGGCTGAACAGTCTACCCCCCTCTAGCCGGCAACCTAGCCCATGCAGGAGCATCTGTTGATCTAACCATCTTCTCTCTCCACTTGGCTGGGGTTTCTTCAATTCTTGGTGCAATCAACTTCATTACAACCATCATTAATATGAAACCAACAGTTGTTACTATGTACCAAATCCCCCTATTTGTTTGAGCTGTCCTCATCACGGCTGTCCTTCTCCTCCTCTCACTACCAGTCTTAGCTGCTGGCATTACCATGCTTCTTACAGACCGAAACTTAAATACTGCTTTCTTCGACCCAGCAGGGGGAGGAGACCCCATTCTTTACCAACACCTATTC
>Toxotes_chatareus_ZRC_Uncat_SRR17680282
CCTCTATTTAGTATTCGGTGCTTGAGCTGGAATAGTAGGAACGGCATTAAGCCTTCTCATTCGAGCAGAACTTAGCCAACCTGGCGCTCTCCTGGGAGACGACCAGATTTACAATGTAATTGTTACGGCCCACGCCTTTGTAATGATTTTCTTCATAGTCATGCCTATCATAATTGGAGGCTTTGGGAACTGACTTATTCCGCTAATGATCGGCGCTCCTGATATGGCATTCCCTCGAATAAACAACATAAGCTTCTGACTTCTACCGCCTTCCTTTCTATTGCTTCTTGCCTCATCAGGGGTCGAAGCAGGTGCCGGCACTGGCTGAACAGTCTACCCCCCTCTAGCCGGCAACCTAGCCCATGCAGGAGCATCTGTTGATCTAACCATCTTCTCTCTCCACTTGGCTGGGGTTTCTTCAATTCTTGGTGCAATCAACTTCATTACAACCATCATTAATATGAAACCAACAGTTGTTACTATGTACCAAATCCCCCTATTTGTTTGAGCTGTCCTCATCACGGCTGTCCTTCTCCTCCTCTCACTACCAGTCTTAGCTGCTGGCATTACCATGCTTCTTACAGACCGAAACTTAAATACTGCTTTCTTCGACCCAGCAGGGGGAGGAGACCCCATTCTTTACCAACACCTATTC
>Toxotes_chatareus_UF_188548_UF_ICH-00930_SRR17680273
CCTCTATTTAGTATTCGGTGCTTGAGCTGGAATAGTAGGAACGGCATTAAGCCTTCTCATTCGAGCAGAACTTAGCCAACCTGGCGCTCTCCTGGGAGACGACCAGATTTACAATGTAATTGTTACGGCCCACGCCTTTGTAATGATTTTCTTCATAGTCATGCCTATCATAATTGGAGGCTTTGGGAACTGACTTATTCCGCTAATGATCGGCGCTCCTGATATGGCATTCCCTCGAATAAACAACATAAGCTTCTGACTTCTACCGCCTTCCTTTCTATTGCTTCTTGCCTCATCAGGGGTCGAAGCAGGTGCCGGCACTGGCTGAACAGTCTACCCCCCTCTAGCCGGCAACCTAGCCCATGCAGGAGCATCTGTCGATCTAACCATCTTCTCTCTCCACTTGGCTGGGGTTTCTTCAATTCTTGGTGCAATCAACTTCATTACAACCATCATTAATATGAAACCAACAGTTGTTACTATGTACCAAATCCCCCTATTTGTTTGAGCTGTCCTCATCACGGCTGTCCTTCTCCTCCTCTCACTACCAGTCTTAGCTGCTGGCATTACCATGCTTCTTACAGACCGAAACTTAAATACTGCTTTCTTCGACCCAGCAGGGGGAGGAGACCCCATTCTTTACCAACACCTATTC
>Toxotes_chatareus_UF_188329_UF_ICH-00115_SRR17680274
CCTCTATTTAGTATTCGGTGCTTGAGCTGGAATAGTAGGAACGGCATTAAGCCTTCTCATTCGAGCAGAACTTAGCCAACCTGGCGCTCTCCTGGGAGACGACCAGATTTACAATGTAATTGTTACGGCCCACGCCTTTGTAA??????????????????????????????????????????????????????????????????????????????????????????????AATAAACAACATAAGCTTCTGACTTCTACCGCCTTCCTTTCTATTGCTTCTTGCCTCATCAGGGGTCGAAGCAGGTGCCGGCACTGGCTGAACAGTCTACCCCCCTCTAGCCGGCAACCTAGCCCATGCAGGAGCATCTGTCGATCTAACCATCTTCTCTCTCCACTTGGCTGGGGTTTCTTCAATTCTTGGTGCAATCAACTTCATTACAACCATCATTAATATGAAACCAACAGTTGTTACTATGTACCAAATCCCCCTATTTGTTTGAGCTGTCCTCATCACGGCTGTCCTTCTCCTCCTCTCACTACCAGTCTTAGCTGCTGGCATTACCATGCTTCTTACAGACCGAAACTTAAATACTGCTTTCTTCGACCCAGCAGGGGGAGGAGACCCCATTCTTTACCAACACCTATTC
>Toxotes_chatareus_ZRC_60599_SRR17680283
CCTCTATTTAGTATTCGGTGCTTGAGCTGGAATAGTAGGAACGGCATTAAGCCTTCTCATTCGAGCAGAACTTAGCCAACCTGGCGCTCTCCTGGGAGACGACCAGATTTACAATGTAATTGTTACGGCCCACGCCTTTGTAATGATTTTCTTCATAGTCATACCTATCATAATTGGAGGCTTTGGGAACTGACTTGTTCCGCTAATGATCGGCGCCCCTGATATGGCATTCCCTCGAATAAACAACATAAGCTTCTGACTTCTACCGCCTTCCTTT???????????????TCATCAGGGGTCGAAGCAGGTGCCGGCACTGGCTGAACAGTCTATCCCCCTCTAGCCGGCAACCTAGCCCATGCAGGAGCATCTGTCGATCTAACCATYYTCTCTCTCCACTTGGCTGGGGTTTCTTCAATTCTTGGTGCAATCAACTTCATTACAACCATCATTAATATGAAACCAACAGTTGTTACTATGTATCAAATCCCCCTATTTGTTTGAGCTGTCCTCATCACGGCTGTCCTTCTCCTCCTCTCACTACCAGTCTTAGCTGCTGGCATTACCATGCTTCTTACAGACCGAAACTTAAATACTGCTTTCTTCGACCCAGCAGGGGGAGGAGACCCCATTCTTTACCAACACCTATTC
>Toxotes_chatareus_UF_241575_SRR17680284
CCTCTATTTAGTATTCGGTGCTTGAGCTGGAATAGTAGGAACGGCATTAAGCCTTCTCATTCGAGCAGAACTTAGCCAACCTGGCGCTCTCCTGGGAGACGACCAGATTTACAATGTAATTGTTACGGCCCACGCCTTTGTAATGATTTTCTTCATAGTCATGCCTATCATAATTGGAGGCTTTGGGAACTGACTTATTCCGCTAATGATCGGCGCTCCTGATATGGCATTCCCTCGAATAAACAACATAAGCTTCTGACTTCTACCGCCTTCCTTTCTATTGCTTCTTGCCTCATCAGGGGTCGAAGCAGGTGCCGGCACTGGCTGAACAGTCTACCCCCCTCTAGCCGGCAACCTAGCCCATGCAGGAGCATCTGTCGATCTAACCATCTTCTCTCTCCACTTGGCTGGGGTTTCTTCAATTCTTGGTGCAATCAACTTCATTACAACCATCATTAATATGAAACCAACAGTTGTTACTATGTACCAAATCCCCCTATTTGTTTGAGCTGTCCTCATCACGGCTGTCCTTCTCCTCCTCTCACTACCAGTCTTAGCTGCTGGCATTACCATGCTTCTTACAGACCGAAACTTAAATACTGCTTTCTTCGACCCAGCAGGGGGAGGAGACCCCATTCTTTACCAACACCTATTC
>Toxotes_jaculatrix_KUI_42174_KUIT_11260_SRR11016332
CCTTTATCTAGTCTTCGGTGCTTTAGCTGGGATAGTAGGCACGGCATTAAGCCTCCTTATTCGAGCAGAACTTAGCCAACCTGGTGCTCTTCTGGGAGACGACCAGATTTACAATGTAATTGTTACGGCCCACGCCTTTGTAATAATTTT?????????????????????????????????????AACTGACTCATCCCCCTAATGATTGGTGCCCCTGATATGGCATTCCCCCGAATGAACAACATAAGCTTCTGGCTCCTACCACCCTCCTTCCTGCTGCTTCTTGCCTCATCTGGAGTCGAAGCAGG????????CTGGCTGAACAGTCTATCCTCCTCTAGCCGGTAATCTGGCCCATGCAGGAGCATCTGTCGATCTAACCATCTTCTCACTTCACCTGGCCGGGGTCTCCTCAATTCTCGGTGCAATCAACTTCATTACAACCATCATCAACATAAAACCAACGGTTGTCACTATATACCAAATTCCCCTATTTGTTTGAGCCGTCCTCATTACAGCCGTCCTTCTCCTCCTTTCACTACCCGTCCTAGCTNNNNNNNNNNNNNNNNNNNNNNNNNNNNNNNNNNNNNNNNNNNNNNNNNNNNNNNNNNNNNNNNNNNNNNNNNNNNNNNNNNNNNNNNNNNNNNNN
>Toxotes_jaculatrix_ZRC_Uncat_SRR17680281
CCTTTATCTAGTCTTCGGTGCTTGAGCTGGGATAGTAGGCACGGCATTAAGCCTCCTTATTCGAGCAGAACTTAGCCAACCTGGTGCTCTTCTGGGAGACGACCAGATTTACAATGTAATTGTTACGGCCCACGCCTTTGTAATAATTTTCTTCATAGTCATGCCCATTATAATTGGAGGCTTTGGGAACTGACTCATCCCCCTAATGATTGGTGCCCCTGATATGGCATTCCCCCGAATGAACAACATAAGCTTCTGGCTCCTACCACCCTCCTTCCTGCTGCTTCTTGCCTCATCTGGAGTCGAAGCAGGCGCCGGCACTGGCTGAACAGTCTATCCTCCTCTAGCCGGTAATCTGGCCCATGCAGGAGCATCTGTCGATCTAACCATCTTCTCACTTCACCTGGCCGGGGTCTCCTCAATTCTCGGTGCAATCAACTTCATTACAACCATCATCAACATAAAACCAACGGTTGTCACTATATACCAAATTCCCCTATTTGTTTGAGCCGTCCTCATTACAGCCGTCCTTCTCCTCCTTTCACTACCCGTCCTAGCTGCTGGCATCACTATGCTCCTTACAGATCGAAACTTAAACACTGCCTTCTTCGACCCAGCAGGAGGAGGAGACCCCATTCTTTACCAACACCTGTTT
